# Supplementary material for: Quantitative Phosphoproteomics Reveals Cell Alignment and Mitochondrial Length Change under Cyclic Stretching in Lung Cells
Source: Int J Mol Sci. 2020 Jun 7;21(11):4074. doi: 10.3390/ijms21114074 (PMC7312583; doi:10.3390/ijms21114074)
Supplement: Supplementary file 1 [file ijms-21-04074-s001.zip]

Archive with 5 entries (4 files):
- Supplementary/
- Supplementary/Supplementary.pdf
- Supplementary/Table S1.xlsx
- Supplementary/Table S2..xlsx
- Supplementary/Table S3..xlsx
