# Supplementary material for: Quantitative Phosphoproteomics Reveals Cell Alignment and Mitochondrial Length Change under Cyclic Stretching in Lung Cells
Source: Int J Mol Sci. 2020 Jun 7;21(11):4074. doi: 10.3390/ijms21114074 (PMC7312583; doi:10.3390/ijms21114074)
Supplement: Supplementary file 1 [file ijms-21-04074-s001.zip › Supplementary/Table S1.xlsx]

## Sheet: 工作表1
Table S1 Researches of cyclic stretch
Cell lines	Cell types	Tissue	Effect	Time scale	Hz	CSA (%)	Cycle	Reference
MLE-12	Epithelial	Lung	Increases Na+ K+ ATPase activity	15, 30, 60 min	-	10	2 sec	58
Rat	Alveolar	Lung	Tight junction structure	1 hr	0.25	25, 37	4 sec	43
A549	Epithelial	Lung	Improved transfection efficiency	24 hr	1		1 sec	59
BAECs	Endothelial	Bovine aortic	Fiber organization	6 hr	1	10	1 sec	60
BPAEC	Endothelial	Lung	Phosphorylation of focal adhesion kinase	6 hr	-	25	4 sec	20
A549	Epithelial	Lung	Enhanced gene transfer	24 hr	0.1	10	2 sec	39
Rabbit		Muscle	Cell growth, nuclear protein Import and nuclear pore expression	24, 48 hr	1		1 sec	12
A549	Epithelial	Lung	Induces an acidification and promotes bacterial growth	48 hr	-		3 sec	61
-	Patient	Muscle	Cell Alignment	2 hr		20	2 sec	13
REF-52	Fibroblast		Reorientation	7 hrs	0.01-15		-	62
Mice	Osteoblast		Anisotropic collagen formation and alignment	24 hr	1		30 sec	2
-	fibroblast	Lung	Ca2+ influx and ATP release	10 min	-	10,20,30	20 sec	63
MLE-12	Epithelial	Lung	Induce Na+ channel expression and MAPK Activation	24 hr	-		2 sec	64
HUVECs	Endothelial	Umbilical vein	Reorientation	24 hr	1		1 min	65
PASMC	Pulmonary artery	Muscle	Activates Nox4 signaling, ROS	24 hr	1		-	66
C2C12	Myoblast	Muscle	Activate P70s6k and AMPK	4 hrs	1	15	1 sec	14
-	Patient	ligamentumflavum	Apoptosis	12, 72 hr	0.5	30		22
