# Supplementary material for: Quantitative Phosphoproteomics Reveals Cell Alignment and Mitochondrial Length Change under Cyclic Stretching in Lung Cells
Source: Int J Mol Sci. 2020 Jun 7;21(11):4074. doi: 10.3390/ijms21114074 (PMC7312583; doi:10.3390/ijms21114074)
Supplement: Supplementary file 1 [file ijms-21-04074-s001.zip › Supplementary/Table S2..xlsx]

## Sheet: Supplementary Table 2
Table S2 Significantly regulated phosphosites in IMR-90
Protein	Protein	Protein	Protein	Protein	Protein	Phosphorylation sites on protein	Peptide Sequence	Stretch 15 min/ Static	Stretch 30 min/ Static	Stretch 60 min/ Static	Stretch 24 hr/ Static
CFL1						Ser3	_____________MASGVAVSDGVIKVFNDM	1.4826	1.2234	0.74447	2.8395
CCNH						Ser14	__MYHNSSQKRHWTFSSEEQLARLRADANRK	37.792		11.3
STX1B						Ser14	__MKDRTQELRSAKDSDDEEEVVHVDRDHFM				0.36322
CCNH						Ser15	_MYHNSSQKRHWTFSSEEQLARLRADANRKF	37.792		11.3
HSPB1						Ser15	_MTERRVPFSLLRGPSWDPFRDWYPHSRLFD	2.5475			0.45109
HSPB6						Ser16	MEIPVPVQPSWLRRASAPLPGLSAPGRLFDQ	1.7358	2.6765	1.2983	2.471
RPLP2						Ser17	RYVASYLLAALGGNSSPSAKDIKKILDSVGI			3.2106
SRC						Ser17	GSNKSKPKDASQRRRSLEPAENVHGAGGGAF		0.82211		0.3975
MYL12A						Thr18	SKRTKTKTKKRPQRATSNVFAMFDQSQIQEF	2.2744	7.04	1.78	0.65169
MYL12A						Ser19	KRTKTKTKKRPQRATSNVFAMFDQSQIQEFK	2.83	3.5783	0.26666	7.6941
LMNA						Thr19	PSQRRATRSGAQASSTPLSPTRITRLQEKED				2.9075
PTS						Ser19	EGGGRRCQAQVSRRISFSASHRLYSKFLSDE				0.35501
RRM2						Ser20	RVPLAPITDPQQLQLSPLKGLSLVDKENTPP	0.21825		2.8883
FARP1						Ser20	EQRPTPGSRLGAPENSGISTLERGQKPPPTP	0.3022	0.67659		0.52221
ERC1						Ser21	RSVGKVEPSSQSPGRSPRLPRSPRLGHRRTN				0.26732
NCBP1						Ser22	SDENDGGQPHKRRKTSDANETEDHLESLICK	2.1249	1.2915	2.8471	0.57201
FARP1						Thr24	TPGSRLGAPENSGISTLERGQKPPPTPSGKL	0.68817	0.66873	0.91361	0.14797
STMN1						Ser25	ELEKRASGQAFELILSPRSKESVPEFPLSPP	0.81062	1.3255		0.36761
MCM2						Ser27	SSPAQRRRGNDPLTSSPGRSSRRTDALTSSP	4.5412	0.99268		0.49495
SEPT9						Ser30	RLRRLGDSSGPALKRSFEVEEVETPNSTPPR	3.2131	1.7798	0.91289	2.4823
TGFB1I1						Thr33	MPRSGAPKERPAEPLTPPPSYGHQPQTGSGE	0.75633	0.50646		0.39793
EBAG9						Ser36	FLKRLICRSGRGRKLSGDQITLPTTVDYSSV	5.2765
EIF4EBP2						Thr37	VAISDAAQLPHDYCTTPGGTLFSTTPGGTRI	0.61913	0.87632	0.94155	0.24686
VIM						Ser39	PSSSRSYVTTSTRTYSLGSALRPSTSRSLYA	1.0074	3.5689	0.82609	3.6933
CDC26						Ser42	ETRKKQKEDVEVVGGSDGEGAIGLSSDPKSR		0.64718		0.36926
RMDN3						Ser46	YSQRWKRTQRHGRSQSLPNSLDYTQTSDPGR	1.3633	2.5916	0.97575	1.4858
WDR44						Ser50	TFKETENTAYKVGNESPVQELKQDVSKKIIE	0.29758	1.0188		1.2232
PI4K2A						Ser51	VRVAAAAGSGPSPPGSPGHDRERQPLLDRAR		2.8841	1.8884	0.77753
CARHSP1						Ser52	NVVPSPLPTRRTRTFSATVRASQGPVYKGVC	0.55262	1.0762	2.7081	0.45255
PDAP1						Ser57	EGGDGAAGDPKKEKKSLDSDESEDEEDDYQQ	1.5887	1.5594	1.8111	0.22362
TOR4A						Ser63	GGGPDVGTGAPRPGCSPRAPRADLDQPKFFT	1.7367	2.9729		1.059
C18orf25						Ser66	VISSMPCLLMELRRDSSESQLASTESDKPTT		0.63542		0.33431
TGFB1I1						Ser68	SGDKDHLYSTVCKPRSPKPAAPAAPPFSSSS	0.37957
ATF2						Thr69	KFGPARNDSVIVADQTPTPTRFLKNCEEVGL	6.5881	1.6293
ATF2						Thr71	GPARNDSVIVADQTPTPTRFLKNCEEVGLFN	6.5881	1.6293
VIM						Ser72	PGGVYATRSSAVRLRSSVPGVRLLQDSVDFS	0.66353	3.7371	1.2577	1.877
ST13P4						Ser72	PDSKVEEDLKADEPSSEESDLEIDKEGVIEP		0.34838		0.49718
VIM						Ser73	GGVYATRSSAVRLRSSVPGVRLLQDSVDFSL	1.1418	2.606	1.7367	4.0739
DDX54						Ser75	GPGRPLPTFPTSECTSDVEPDTREMVRAQNK			2.91
SF1						Ser80	LRTGDLGIPPNPEDRSPSPEPIYNSEGKRLN	0.15316	0.74974	1.0208	1.3621
SF1						Ser82	TGDLGIPPNPEDRSPSPEPIYNSEGKRLNTR	0.13369	0.74974	1.0208	1.3621
UBE4B						Ser88	AHRSQSSEGVSSLSSSPSNSLETQSQSLSRS	0.66151	1.1013	0.92014	0.33156
MVD						Ser96	ACLREIRCLARKRRNSRDGDPLPSSLSCKVH	0.9653	5.3584		3.0143
TCEA1						Ser100	DLDEKKKEPAITSQNSPEAREESTSSGNVSN	11.392	2.7128	7.5979	1.3543
RPLP1						Ser101	AAPAEEKKVEAKKEESEESDDDMGFGLFD__;APAAAEEKKDEKKEESEESDDDMGFGLFD__	1.3583	1.5899	8.1704	0.46001
HMGA1						Ser102	PKKLEKEEEEGISQESSEEEQ__________	4.0938	1.749	1.5674	1.0285
HMGA1						Ser103	KKLEKEEEEGISQESSEEEQ___________	4.0938	1.749	1.5674	1.0285
RPLP1						Ser104	AAEEKKDEKKEESEESDDDMGFGLFD_____;AEEKKVEAKKEESEESDDDMGFGLFD_____	1.3583	1.5899	7.1169	0.46001
SZRD1						Ser107	EAEYAEARKRILGSASPEEEQEKPILDRPTR	0.38326	0.97489		0.5365
RANBP3						Ser108	AGRSAGGSSPEGGEDSDREDGNYCPPVKRER		0.5662		0.38254
ABCF1						Ser109	EKELMERLKKLSVPTSDEEDEVPAPKPRGGK	3.6366	1.2603	0.96914	1.0894
ABCG1						Ser110	KGYKTLLKGISGKFNSGELVAIMGPSGAGKS	1.0412	1.42	0.81865	0.29794
PRKAR2B						Ser114	GAFNAPVINRFTRRASVCAEAYNPDEEEDDA		2.8504		2.8598
BNIP2						Ser114	DDLPKPKTTEVIRKGSITEYTAAEEKEDGRR		0.57445		0.35163
PGM1						Thr115	SCIIRKIKAIGGIILTASHNPGGPNGDFGIK	7.5336			2.5683
CRIP2						Ser115	ERKASGPPKGPSRASSVTTFTGEPNTCPRCS				16.55
PGM1						Ser117	IIRKIKAIGGIILTASHNPGGPNGDFGIKFN	5.7509	2.3144	4.4431	1.8966
SHB						Ser118	LRKLRAMCRLDYCGGSGEPGGVQRAFSASSA			6.1707
CD37						Ser118	TLGILISTQRAQLERSLRDVVEKTIQKYGTN	0.18353
RPL22L1						Ser118	TYELRYFQISQDEDESESED___________	0.75182	0.77054	0.80436	0.3342
ABCG1						Ser120	SGKFNSGELVAIMGPSGAGKSTLMNILAGYR	1.0412	1.42	0.81865	0.29794
ENAH						Ser125	VLNSQETGPTLPRQNSQLPAQVQNGPSQEEL		3.0555		3.1064
NPM1						Ser125	HISGQHLVAVEEDAESEDEEEEDVKLLSISG	1.2624	1.3157	2.5184	0.81413
NAP1L4						Ser125	ITGDVEPTDAESEWHSENEEEEKLAGDMKSK	0.42718	0.31827	0.464	0.66835
TJP1						Ser125	KKVQIPVSRPDPEPVSDNEEDSYDEEIHDPR	2.1293	0.68829	1.6037	0.32312
TJP1						Ser131	VSRPDPEPVSDNEEDSYDEEIHDPRSGRSGV	2.1293	0.67187	1.6037	0.32312
RNF20						Ser138	ERKALVVPEPEPDSDSNQERKDDRERGEGQE		1.1249	0.9793	0.35126
MCM2						Ser139	AGRGLGRMRRGLLYDSDEEDEERPARKRRQV	0.53075	0.54461	0.86252	0.27892
SEC22B						Thr140	LYIDSCARRNLGSINTELQDVQRIMVANIEE	3.3168	1.7807	1.1066	1.8423
LIG1						Ser141	KQLPKRTIQEVLEEQSEDEDREAKRKKEEEE	3.6134		5.3839
MARCKS						Ser145	ASSTSSPKAEDGATPSPSNETPKKKKKRFSF		0.39745	0.55764	0.36271
MARCKS						Ser147	STSSPKAEDGATPSPSNETPKKKKKRFSFKK	0.39838	0.46503		0.46524
CASC3						Ser148	EEKPDTKSTVTGERQSGDGQESTEPVENKVG	3.6056	0.77305	1.2308
ARHGEF2						Ser151	GSRRGRSSLSLAKSVSTTNIAGHFNDESPLG	1.2141	3.3082		2.3717
AKAP2						Ser152	SQPRDALGDSLQVPVSPSSTTSSRCSSRDGE	0.93978	1.4336	0.55207	0.33732
ARL16						Ser154	NKIDLPCYMSTEEMKSLIRLPDIIACAKQNI	0.61029	0.40417		1.396
RBM17						Ser155	DRHEASGFARRPDPDSDEDEDYERERRKRSM			2.7312	0.91013
TCOF1						Ser156	HPATGKTVANLLSGKSPRKSAEPSANTTLVS	4.1203
TOR1AIP1						Ser156	QPSPVMTRRGLRDSHSSEEDEASSQTDLSQT	0.23139	0.99027	1.4232	2.189
TOR1AIP1						Ser157	PSPVMTRRGLRDSHSSEEDEASSQTDLSQTI	0.23139	0.99027	1.4232	2.189
TMPO						Thr160	KLLKLREQGTESRSSTPLPTISSSAENTRQN	1.578	0.91874	3.9281	0.72778
TPD52L2						Ser161	TVGSAISRKLGDMRNSATFKSFEDRVGTIKS	5.4143
TPD52L2						Ser166	ISRKLGDMRNSATFKSFEDRVGTIKSKVVGD	1.4807	6.1274		0.93364
PGM2L1						Ser175	AVQKLKAVAGVMITASHNRKEDNGYKVYWET		4.126		5.5537
AGFG1						Thr177	SLLGDSAPTLHLNKGTPSQSPVVGRSQGQQQ	1.3328		3.4876
AHNAK						Ser177	VDVTGREGAKDIDISSPEFKIKIPRHELTEI	1.1561	1.392	1.0718	0.39774
PGRMC1						Thr178	KYHHVGKLLKEGEEPTVYSDEEEPKDESARK		0.36792
AFF4						Ser180	KKGQHGSEHSKSRSSSPGKPQAVSSLNSSHS		1.1457	4.4259
NUCKS1						Ser181	EKKMPKPRLKATVTPSPVKGKGKVGRPTASK	4.0972	1.6778	3.7422	1.8534
MATR3						Ser188	VPRDDWEEKRHFRRDSFDDRGPSLNPVLDYD	2.9034	2.0467	5.474	0.8958
CDC42EP1						Ser192	RDGSFPSEPGLRRSDSLLSFRLDLDLGPSLL		0.71631		0.36268
AKT1S1						Thr198	SLPVSVPVWGFKEKRTEARSSDEENGPPSSP		1.139	1.0078	0.26919
CHMP2B						Ser199	AARSLPSASTSKATISDEEIERQLKALGVD_	4.082	1.201	2.7516	1.0523
SRSF1						Ser199	EGETAYIRVKVDGPRSPSYGRSRSRSRSRSR	0.9561	0.28804	0.75824	4.8126
CLIP1						Ser200	ISNLTKTASESISNLSEAGSIKKGERELKIG	0.19101	0.68994	0.82926	0.7002
NUCKS1						Thr202	GKVGRPTASKASKEKTPSPKEEDEEPESPPE	2.7285	0.86161	1.2467	0.92753
PTRF						Ser202	GEGERPEEDAAALELSSDEAVEVEEVIEESR	0.60378	0.96234	0.30667
AKT1S1						Ser203	VPVWGFKEKRTEARSSDEENGPPSSPDLDRI	0.61385	0.36757	0.93148	0.73413
PTRF						Ser203	EGERPEEDAAALELSSDEAVEVEEVIEESRA	0.60378	0.96234	0.30667
CHAMP1						Ser204	KSVPVCESQKLAPVPSPEPQKPAPVSPESVK	3.2861		2.3898
NUCKS1						Ser204	VGRPTASKASKEKTPSPKEEDEEPESPPEKK	2.7285	1.2012	1.2467	0.67981
CLIP1						Ser204	TKTASESISNLSEAGSIKKGERELKIGDRVL	0.19101	0.68994	0.82926	0.7002
FNDC3B						Ser208	KKLKDRQIDRQNRLNSPPSSIYKSSCTTVYN	0.74259	0.71882		0.40075
SRSF9						Ser211	RSGSRGRDSPYQSRGSPHYFSPFRPY_____	5.6992	0.65492	3.3353	0.43114
AHNAK						Ser212	VETQSGKTVIRLPSGSGAASPTGSAVDIRAG	0.41022	2.0922	2.6959	0.8743
OSTF1						Ser213	VRTLSNAEDYLDDEDSD______________	0.56133	0.51501	0.8516	0.39961
CHAMP1						Ser214	LAPVPSPEPQKPAPVSPESVKATLSNPKPQK	3.2861		2.3898
SPAG9						Thr217	ISLGIFPLPAGDGLLTPDAQKGGETPGSEQW	1.7486	0.86124	3.1368	0.47019
MPRIP						Ser220	QEEMRTKDQPDGSSLSPAQSPSQSQPPAASS	0.61918	0.36298	0.62724
SVIL						Ser221	RRGQELSATRQAHDLSPAAESSSTFSFSGRD	2.9222	2.9931		1.4527
MPRIP						Ser224	RTKDQPDGSSLSPAQSPSQSQPPAASSLREP	0.61918	0.40012	0.66025
HSP90AB1						Ser226	YPITLYLEKEREKEISDDEAEEEKGEKEEED	0.26616	0.75879	0.28078	1.8538
CTNND1						Ser230	RHYEDGYPGGSDNYGSLSRVTRIEERYRPSM	1.9488	0.39076	1.3451	0.33872
HSP90AA1						Ser231	YPITLFVEKERDKEVSDDEAEEKEDKEEEKE	0.39209	0.42	0.26213	10.725
ARHGAP12						Thr231	GDELSSSSTEQIRATTPPNQGRPDSPVYANL	3.2681	0.76236	1.0286
YWHAQ						Ser232	IMQLLRDNLTLWTSDSAGEECDAAEGAEN__	1.0725	0.88532	0.93159	0.28609
RPS6						Ser235	AKEKRQEQIAKRRRLSSLRASTSKSESSQK_		0.64431	0.34668
RPS6						Ser236	KEKRQEQIAKRRRLSSLRASTSKSESSQK__		0.64431	0.34668
MLF2						Ser238	RAEGPPRLAIQGPEDSPSRQSRRYDW_____	3.1101		0.73878
ARHGAP12						Ser240	EQIRATTPPNQGRPDSPVYANLQELKISQSA	3.2681	0.79165	1.0286
CCDC6						Ser240	EAEKRILQEKLDQPVSAPPSPRDISMEIDSP	0.31909	0.99055	0.86346	0.59404
GFPT2						Ser244	ENVKNICKTRMKRLDSSACLHAVGDKAVEFF	2.9263	4.5927		3.4272
CCDC6						Ser244	RILQEKLDQPVSAPPSPRDISMEIDSPENMM	0.31909	0.92713	0.86346	0.59328
SVIL						Ser245	FSFSGRDSSFTEVPRSPKHAHSSSLQQAASR	4.1899	3.0547	2.9318	2.0099
PSMA3						Ser250	EAEKYAKESLKEEDESDDDNM__________		2.819	2.2504
RPP30						Ser251	KTAFGIISTVKKPRPSEGDEDCLPASKKAKC		2.5926	1.9411	0.76146
CTNND1						Ser252	IEERYRPSMEGYRAPSRQDVYGPQPQVRVGG	1.0297	3.4949	0.38892	2.2178
HSP90AB1						Ser255	EDKDDEEKPKIEDVGSDEEDDSGKDKKKKTK	0.6838	0.58354	0.8501	3.8151
SP110						Ser256	MPHSPLGSMPEIRDNSPEPNDPEEPQEVSST		0.38021
MTCL1						Ser263	GAPTPSPAARGAPPGSPEPPALLAAPLAAGA	3.1499		1.767
FOSL1						Ser265	KSSSSSGDPSSDPLGSPTLLAL_________	0.85828	0.28326
AFAP1						Ser265	GCSGPVDSECPPPPSSPVHKAELEKKLSSER	0.70838	1.0756		0.2913
UBE2J1						Ser266	SPRQRRAQQQSQRRLSTSPDVIQGHQPRDNH	0.78552	2.4764		0.83511
TJP2						Ser266	RAYHRAYDPDYERAYSPEYRRGARHDARSRG				0.34456
SQSTM1						Thr269	EVDIDVEHGGKRSRLTPVSPESSSTEEKSSS	4.8743	0.94973	0.82392	0.27741
HNRNPU						Ser271	GYFEYIEENKYSRAKSPQPPVEEEDEHFDDT	5.5207		6.1851	8.2016
SQSTM1						Ser272	IDVEHGGKRSRLTPVSPESSSTEEKSSSQPS	0.82092	0.86747	2.6268	0.53257
HSD11B1L						Ser272	LTETPLRGWPQPKMKSSRQKSKTEKNDGHLE	1.0506	0.51952	5.2282
HSD11B1L						Ser273	TETPLRGWPQPKMKSSRQKSKTEKNDGHLEP	1.0506	0.51952	5.2282
GSK3A						Tyr279	FGSAKQLVRGEPNVSYICSRYYRAPELIFGA	0.603	1.4128	3.6596	0.74743
OR2W6P						Thr281	LQPANTYSQDQGKFLTLFYTIVTPSVNPLIY			5.174
ZYX						Ser281	FSPVTPKFTPVASKFSPGAPGGSGSQPNQKL		0.63522		0.35766
BCLAF1						Ser285	ERSGSGSVGNGSSRYSPSQNSPIHHIPSRRS	0.74793	0.59105		0.35535
CAMK2D						Thr287	ICQRSTVASMMHRQETVDCLKKFNARRKLKG		9.0766		22.552
DBNL						Thr291	PQPGKLRSPFLQKQLTQPETHFGREPAAAIS		6.0612		13.361
OR2W6P						Thr297	LFYTIVTPSVNPLIYTLRNKDVKEAMKKVLG	1.7129		5.174
MTDH						Ser298	GGGWNEKSVKLSSQISAGEEKWNSVSPASAG		2.5084	2.1569	1.022
LAYN						Ser299	GNSPDLEVYNVIRKQSEADLAETRPDLKNIS	1.1848	0.67456		0.18989
PURB						Ser304	KLYERRGGGSGGGEESEGEEVDED_______	5.1822	1.8597	2.6999
RPLP0P6						Ser304	PAAAAAPAKVEAKEESEESDEDMGFGLFD__	2.9613	1.883	2.1389
SPG21						Ser304	VSAEELEVQKGSLGISQEEQ___________	0.77713	2.8943	1.2882	1.1215
RPLP0P6						Ser307	AAAPAKVEAKEESEESDEDMGFGLFD_____	2.9613	1.883	2.1389
ZYX						Ser308	NQKLGHPEALSAGTGSPQPPSFTYAQQREKP		0.60025		0.40256
SF3B2						Thr311	METDARSSLGQSASETEEDTVSVSKKEKNRK		1.132	0.40489	1.0242
TRIP12						Ser312	AKLASLRKSTKKRSESPPAELPSLRRSTRQK	0.715	0.72269		0.40082
FAM134C						Ser313	QDGKETKAADPPAENSSAPEAEQGGAE____		3.2566	1.6989
YBX1						Ser313	GTFNLSRGQTPLTEGSEDLDGHSDPEESFAR	0.26242	1.221		0.7869
CNN3						Ser323	YHGEYQDDYPRDYQYSDQGIDY_________		0.56209		0.24095
OSTM1						Ser325	KKRKLILPKRLKSSTSFANIQENSN______		0.77426		8.0715
CCNY						Ser326	DKYKDLRRSARKRSASADNLTLPRWSPAIIS		0.78988	0.11733	0.25918
CAMK2D						Ser330	SAAKSLLKKPDGVKESTESSNTTIEDEDVKA				3.3382
NDRG3						Ser331	IPSASMTRLARSRTHSTSSSLGSGESPFSRS		3.2684		1.3595
OSTM1						Ser333	KRLKSSTSFANIQENSN______________	0.89713	3.586		1.6825
DBN1						Ser337	LDSHRRMAPTPIPTRSPSDSSTASTPVAEQI	1.4583	0.69162	0.75087	0.20642
CCNL1						Ser338	DGTPALSTLGGFSPASKPSSPREVKAEEKSP	2.8554
DBN1						Ser339	SHRRMAPTPIPTRSPSDSSTASTPVAEQIER	0.63258	1.0371	0.89397	0.29775
FMN2						Thr345	PGEEAAGAPVRGAGDTDEEGEEDAFEDAPRG	0.54911	0.68703		0.32283
PCYT1A						Ser347	PSFRWPFSGKTSPPCSPANLSRHKAAAYDIS	0.23998	0.64113	0.74526	0.56627
PNN						Ser347	EEAGEEEEKEIAIVHSDAEKEQEEEEQKQEM		0.8405		0.36992
CTNND1						Ser349	YYWAPLAQHERGSLASLDSLRKGGPPPPNWR	1.7212	0.57295	0.87106	0.12209
SRRM2						Ser351	EDKDKDKKEKSATRPSPSPERSSTGPEPPAP				0.24095
HLA-A						Ser352	SDRKGGSYSQAASSDSAQGSDVSLTACKV__		0.32131		0.21579
SRRM2						Ser353	KDKDKKEKSATRPSPSPERSSTGPEPPAPTP				0.24095
HLA-A						Ser356	GGSYSQAASSDSAQGSDVSLTACKV______		0.30655	0.73179	0.45773
RAB11FIP5						Ser357	HIYNEEPQGPVRHRSSISGSLPSSGSLQAVS	3.9616		1.2238	0.7125
PPAN-P2RY11						Ser359	RKKSLEGMKKARVGGSDEEASGIPSRTASLE	3.0537	1.1776	2.0775	1.2916
SSB						Thr362	QPGSGKGKVQFQGKKTKFASDDEHDEHDENG		3.9703		144.99
LIMA1						Ser362	QVKSEVQQPVHPKPLSPDSRASSLSESSPPK	0.60234	5.4712	0.72972	0.51533
HLA-C						Ser363	GGSCSQAASSNSAQGSDESLIACKA______		0.41172		0.31131
UTP3						Ser365	SVSKTSAAACAVTDLSDDSDFDEKAKLKYYK	0.34418	0.77876	1.0146
TRAM1						Ser365	TENGVNGTLTSNVADSPRNKKEKSS______		0.43921		0.30575
NDRG1						Thr366	RSRSHTSEGTRSRSHTSEGAHLDITPNSGAA		0.39651		3.3723
SSB						Ser366	GKGKVQFQGKKTKFASDDEHDEHDENGATGP	0.80907	0.63638	2.659	0.68847
HLA-C						Ser366	CSQAASSNSAQGSDESLIACKA_________				0.26328
UTP3						Ser368	KTSAAACAVTDLSDDSDFDEKAKLKYYKEIE	0.34418	0.77876	1.0146
AKAP12						Ser371	AHPQEPAESAHEPRLSAEYEKVELPSEEQVS				0.26807
SRRM2						Ser377	EPPAPTPLLAERHGGSPQPLATTPLSQEPVN	1.2182	0.3759	0.69539
OSBP						Ser379	EIITMPENLGHKRTGSNISGASSDISLDEQY				0.27962
ZDHHC5						Ser380	AAMPHSSSAKLSRGDSLKEPTSIAESSRHPS				0.30469
AKAP12						Ser381	HEPRLSAEYEKVELPSEEQVSGSQGPSEEKP		0.76051		0.2204
OSBP						Ser382	TMPENLGHKRTGSNISGASSDISLDEQYKHQ				0.25651
GTF2F1						Thr389	RKPSGGSSRGNSRPGTPSAEGGSTSSTLRAA				0.33996
PLEKHO2						Ser390	LPPWDLPPQFHPRCSSLGDLLGEGPRHPLQP	2.6406	2.0124	1.2241
SRRM2						Ser398	TTPLSQEPVNPPSEASPTRDRSPPKSPEKLP	1.501	0.39682	0.69539
C11orf96						Ser399	VSPMEEEKAKKSFLQSLECLRRSTQSLSLQR	4.5937	2.5507	2.5371	2.4367
DAB2						Ser401	QNGFSVKSSPNPFVGSPPKGLSIQNGVKQDL	0.58218	0.67459	0.74518	0.13783
MITF						Ser414	ARAHGLSLIPSTGLCSPDLVNRIIKQEPVLE				0.39707
MSH5						Ser415	DPEIDEKKRRLMGLPSFLTEVARKELENLDS		0.058276	0.088511	0.16036
TRAFD1						Ser415	VTEGIPRLDSQPQETSPELPRRRVRHQGDLS	0.92149	0.95842	1.1041	0.36271
TPBG						Ser418	YEINADPRLTNLSSNSDV_____________		1.9548	1.8213	2.5151
VIM						Ser420	EGEESRISLPLPNFSSLNLRETNLDSLPLVD	2.4899	2.1424	1.2953	2.4268
SEPT7						Thr426	WEAQQRILEQQNSSRTLEKNKKKGKIF____				0.33079
SLC35B2						Ser427	RGRLKQRGKKAVPVESPVQKV__________				0.39923
FARP1						Ser427	GKEPKVSAGEPGSHPSPAPRRSPAGNKQADG	0.56675	0.69292	0.95954	0.19222
EHBP1						Ser428	VLNENTVSAGKDLSTSPKPSPIPSPVLGRKP			5.5995
CYP2C19						Ser429	DEGGNFKKSNYFMPFSAGKRICVGEGLARME	0.59885	0.46144	0.40234	0.35837
EHBP1						Ser432	NTVSAGKDLSTSPKPSPIPSPVLGRKPNASQ	3.7012	1.2027	1.3157
HTT						Ser432	SGSIVELIAGGGSSCSPVLSRKQKGKVLLGE	1.0517	0.69738	1.6983	0.40309
EHBP1						Ser436	AGKDLSTSPKPSPIPSPVLGRKPNASQSLLV	3.7012	1.2027	1.3157
EHD2						Ser438	VERGPDEAMEDGEEGSDDEAEWVVTKDKSKY				0.19247
MAP3K7						Ser439	VPEIVISGNGQPRRRSIQDLTVTGTEPGQVS	1.0335	9.5505	0.80147	0.53187
PPP1R12A						Ser445	DESPATWRLGLRKTGSYGALAEITASKEGQK	1.1137	0.58632	0.7133	0.17515
UBAP2L						Ser454	SPAVATSTAAPPPPSSPLPSKSTSAPQMSPG	2.9408	1.4074
ACLY						Ser455	NASGSTSTPAPSRTASFSESRADEVAPAKKA		47.582	6.3129	0.61975
EIF4B						Ser459	KSLENETLNKEEDCHSPTSKPPKPDQPLKVM		0.86617		0.31235
CACNA1B						Ser461	SPFARASLKSGKTESSSYFRRKEKMFRFFIR	0.78786	0.42637	0.4993	4.929
CACNA1B						Ser462	PFARASLKSGKTESSSYFRRKEKMFRFFIRR	0.71033	0.41152	0.4993	3.887
TMEM200A						Ser466	KKDFTNKEKLLMISRSHNNLSFEHDEFLSNN		0.63632		0.3048
SLC16A1						Ser467	QKANEQKKESKEEETSIDVAGKPNEVTKAAE		0.83969		0.39134
EHD2						Ser468	YDEIFYNLAPADGKLSGSKAKTWMVGTKLPN	0.99567	1.4165	2.5947	0.51153
EHD2						Ser470	EIFYNLAPADGKLSGSKAKTWMVGTKLPNSV		0.63569	2.807	0.29841
TMEM200A						Ser471	NKEKLLMISRSHNNLSFEHDEFLSNNLKRGT		0.63632		0.3048
DKC1						Ser485	KKKSKKDKKAKAGLESGAEPGDGDSDTTKKK		3.9837	1.9817
HDAC7						Ser486	LPLAQGGHRPLSRAQSSPAAPASLSAPEPAS		2.4706		0.87895
HDAC7						Ser493	HRPLSRAQSSPAAPASLSAPEPASQARVLSS		2.6779		0.43805
TNKS1BP1						Ser504	VWRLDSPPPSPITEASEAAEAAEAGNLAVSS	0.30965	1.4997	1.0532
TXLNA						Ser514	SGPERRPEGPGAQAPSSPRVTEAPCYPGAPS	3.4966	1.4229	1.5454	0.75797
NOP58						Ser514	EPLSEEEPCTSTAIASPEKKKKKKKKRENED	5.9143	0.75559	1.7315	0.61232
TXLNA						Ser515	GPERRPEGPGAQAPSSPRVTEAPCYPGAPST	1.5891	1.7275	2.4708	0.68707
SYNPO						Ser525	GEKAPAPQPPSLPDRSPRPQRHIMSRSPMVE		3.5349		2.1551
SORBS3						Ser530	EPRLRLCDDGPQLPTSPRLTAAARSARHPSS	1.2286	1.419	0.39964	0.7036
CCDC132						Ser546	KDEETEDVLASNGYESDEQEKSAYQEYDSDS		0.17642		0.26637
IRF2BPL						Ser547	PSGRGAAASLRKRKASPEPPDSAEGALKLGE	2.5642	0.80523		0.87959
TP53BP1						Ser552	DEDGENTQIEDTEPMSPVLNSKFVPAENDSI		0.44886		0.40632
AHNAK						Ser570	PRLGSPSGKTGTCRISMSEVDLNVAAPKVKG		0.41208		0.36182
CTPS1						Ser574	CRLSPRDTYSDRSGSSSPDSEITELKFPSIN	0.31416	0.37697	0.58962	0.83417
AKAP12						Ser598	LAEVQQDGEAEEGATSDGEKKREGVTPWASF	6.1033	1.1741	0.71107	1.4031
TNKS1BP1						Ser601	AEERYESQEPLAGQESPLPLATREAALPILE	4.1012		2.043
FXR2						Ser601	NRSRRRRNRGNRTDGSISGDRQPVTVADYIS	1.4183	0.89716	2.6917	0.98047
MAP1A						Ser612	PEVPEEQGSKDRGLDSGAETEEEKDTWEEKK	0.74777	0.92572	0.94225	0.34724
MAP1A						Thr616	EEQGSKDRGLDSGAETEEEKDTWEEKKQREA	0.74777	0.92572	0.94225	0.34724
SRP72						Ser625	SSELDASKTVSSPPTSPRPGSAATVSASTSN	0.85351		0.98231	0.3446
LARP1						Ser627	EMEQMDGRKNTFTAWSDEESDYEIDDRDVNK	1.7414	0.37869	0.87198
NUFIP2						Ser629	FLSKDYEIESQNPLASPTNTLLGSAKEQRYQ	2.2471	0.49418	3.5588	0.78884
LARP1						Ser631	MDGRKNTFTAWSDEESDYEIDDRDVNKILIV	1.7414	0.37869	0.82201
HTATSF1						Ser642	KEEEEDTYEKVFDDESDEKEDEEYADEKGLE	2.3116	1.0252	4.2871	0.8954
ABCC4						Thr648	KDNEESEQPPVPGTPTLRNRTFSESSVWSQQ	2.5333	1.7663	1.4933	0.42143
EPB41L1						Ser650	DFSRSLPELDRDKSDSDTEGLLFSRDLNKGA	4.0026
TNS3						Ser660	RGVGSGPHPPDTQQPSPSKAFKPRFPGDQVV		1.4541		0.40329
AFAP1						Ser664	GGVTLGLAIEPKSGTSSPQSPVFRHRTLENS	0.40197		0.54569
NOC2L						Ser672	KDEDRKQFKDLFDLNSSEEDDTEGFSERGIL	1.7052		3.664
NOC2L						Ser673	DEDRKQFKDLFDLNSSEEDDTEGFSERGILR	1.7052		3.664
NCAPG						Ser674	TKKIKTLHCEGTEINSDDEQESKEVEETATA		0.6844		0.23972
LIMA1						Ser686	SLEMENENLVENGADSDEDDNSFLKQQSPQE				0.34631
CSTF3						Ser691	SNAVLTKAVKRPNEDSDEDEEKGAVVPPVHD	6.1175
EGFR						Thr693	TLRRLLQERELVEPLTPSGEAPNQALLRILK	1.8056		3.1462
NOLC1						Ser698	RGGSISVQVNSIKFDSE______________	2.6556		2.1798
VCL						Ser721	VEKMTGLVDEAIDTKSLLDASEEAIKKDLDK	0.5428	0.64533		0.39457
NSUN2						Ser751	QRAGEPNSPDAEEANSPDVTAGCDPAGVHPP	0.36274	1.3004	1.0338	0.46348
KIAA1462						Ser770	SLSPSSNSAFSRTSLSVDQAPTPKAGRSQPC		1.3882		2.476
LARP1						Ser774	EPSTIARSLPTTVPESPNYRNTRTPRTPRTP	1.2645	0.67242	1.7259	0.32111
TNS3						Ser776	GSSAEQPLGGRLRKLSLGQYDNDAGGQLPFS	4.1912	2.4723	11.575	0.91767
SEC31A						Ser799	DRLCRAQGEPVAGHESPKIPYEKQQLPKGRP	1.0938	2.4423		5.8459
SYNPO						Ser833	LSPIKEPAKVSPRAASPAKPSSLDLVPNLPK	0.68384	1.1398	0.95643	0.26574
PRPF4B						Ser852	SASHVADNDITPYLVSRFYRAPEIIIGKSYD	4.1722			0.53965
PTPRK						Ser856	SRLLDVPRYLCEGTESPYQTGQLHPAIRVAD		0.36891		0.26089
LMO7						Ser867	KREDRVTTEIQLPSQSPVEEQSPASLSSLRS	0.71089	0.98519	0.6682	0.35864
SRRM2						Ser875	ANEQSVTPQRRSCFESSPDPELKSRTPSRHS	2.9765	1.8377	2.805
FARP1						Ser889	PDNKSPDEATAADQESEDDLSASRTSLERQA	0.85507	0.81517	1.1379	0.32303
MAP1A						Ser896	EATQGLDYVPSAGTISPTSSLEEDKGFKSPP	0.28646	0.73261	0.49163	0.84681
TNS1						Ser899	KQPAEPPAPLRRRAASDGQYENQSPEATSPR		0.56571		0.35247
PHRF1						Thr917	MSKLRGAVAAEGASDTEREEPTESQGLAARL	1.1274	2.6385
TBC1D2						Ser920	ERRASRRRAVSEGCASEDEVEGEA_______	0.083917	1.0601	0.62313	0.90681
MAP1B						Ser937	DIEKFEDEGAGFEESSETGDYEEKAETEEAE	0.31329	0.54014	0.73077	0.40369
TJP2						Ser986	AQMRRAASSDQLRDNSPPPAFKPEPPKAKTQ		0.59995		0.37231
LMO7						Ser988	QKEVAATEEDVTRLPSPTSPFSSLSQDQAAT	1.0884	1.596	0.19589	0.49042
LMO7						Thr990	EVAATEEDVTRLPSPTSPFSSLSQDQAATSK		1.1471		0.2577
RIC1						Thr996	FLKAIGSGESETPPSTPTAQEPSSSGGFEFF	0.16782	1.2138	1.0662
PPFIBP1						Ser999	HMLKEDDMFKDFAARSPSASITDEDSNV___		2.7457
SRRM2						Ser1014	VKAQTPPGPSLSGSKSPCPQEKSKDSLVQSC		2.5937
MAP1B						Ser1016	EEDMDEAIEKGEAEQSEEEADEEDKAEDARE	0.7772	0.9463		0.28724
MAP1A						Ser1069	EEGTLEKEEKVPPPRSPQAQEAPVNIDEGLT	0.39438	1.2493	0.59756	0.54475
MAP1B						Ser1154	PRDVMSDETNNEETESPSQEFVNITKYESSL				0.2798
TJP2						Ser1159	KAPSRPYQDTRGSYGSDAEEEEYRQQLSEHS	1.0425	0.28047		0.16982
EGFR						Ser1166	FDSPAHWAQKGSHQISLDNPDYQQDFFPKEA	2.5119
TNS1						Ser1177	ARAQFSVAGVHTVPGSPQARHRTVGTNTPPS	0.32269	1.0973	0.81269	0.84525
ITGA2						Ser1181	MTKNPDEIDETTELSS_______________	2.2686	1.1255	1.515	3.0529
ATP2B1						Ser1193	SIHNFMTHPEFRIEDSEPHIPLIDDTDAEDD	0.97728		2.6136
ATP2B1						Thr1203	FRIEDSEPHIPLIDDTDAEDDAPTKRNSSPP	3.5103
MAP1B						Ser1265	KVSPSKSPSLSPSPPSPLEKTPLGERSVNFS	1.6003	2.457	1.6197	1.253
MYBBP1A						Ser1267	QKKNQKPSQVNGAPGSPTEPAGQKQHQKALP			4.5442
GBF1						Thr1317	LPSYHQNDVSLDRGYTSDSEVYTDHGRPGKI	0.86453			0.36869
SRRM2						Ser1320	WGGPHFSPEHKELSNSPLRENSFGSPLEFRN	2.1708	3.4378	8.6358	1.6817
MAP1B						Ser1400	PDSESPIEKVLSPLRSPPLIGSESAYESFLS	1.2323	0.56999	3.148	0.57305
TOP2B						Ser1413	KASPITNDGEDEFVPSDGLDKDEYTFSPGKS	3.5409
LMO7						Thr1424	ASSGFLPGDRNKSRSTTELDDYSTNKNGNNK				0.32608
PLEC						Ser1435	ELQLVTYKAQLEPVASPAKKPKVQSGSESVI		2.4982		1.1897
MYLK						Ser1438	TVGEKPEEPKDEVEVSDDDEKEPEVDYRTVT		0.3883		0.35011
TOP2B						Ser1581	KTTSKKPKKTSFDQDSDVDIFPSDFPTEPPS	1.2724		3.5535
TNKS1BP1						Ser1666	LSPSALKAKLRPRNRSAEEGELAESKSSQKE		1.1761	3.6927	0.72841
CDC42BPB						Ser1690	KHSTPSNSSNPSGPPSPNSPHRSQLPLEGLE	2.5141	1.3839	3.5319	1.1179
MYLK						Ser1776	MAMISGLSGRKSSTGSPTSPLNAEKLESEED		0.44431		0.35805
MTCL1						Ser1808	EPRPELGPGQETGTNSRGRSPSPIGVGSEMC				0.37005
MAP1B						Ser1965	PEEGGYSYDISEKTTSPPEVSGYSYEKTERS	0.386	0.64468	1.1051	0.48703
MYO18A						Ser1970	MVTKYQKRKNKLEGDSDVDSELEDRVDGVKS	1.2067	0.44262	1.0624	0.30866
MYO9B						Ser1992	KEDITYRLPELDPRGSDEENLDSETSASTES				0.37146
MAP1B						Ser2072	YSYETSDLCYTAEKKSPSEARQDVDLCLVSS	1.834	5.1525
SPTBN1						Ser2164	EMVNGATEQRTSSKESSPIPSPTSDRKAKTA			4.1927	0.76409
SPTBN1						Ser2165	MVNGATEQRTSSKESSPIPSPTSDRKAKTAL	4.3678	0.41643	0.97577	0.17823
SPTBN1						Ser2169	ATEQRTSSKESSPIPSPTSDRKAKTALPAQS	4.3678	1.5212	1.3458	1.0027
TLN1						Ser2195	KGITMATAKAVAAGNSCRQEDVIATANLSRR		0.070276
MAP1A						Ser2238	APSLDSSLPQLPSPSSPGAPLLSNLPRPASP	0.20418	0.7316	0.41669	0.94859
TACC2						Ser2317	PKMKKTPEKLDNTPASPPRSPAEPNDIPIAK	4.6443		2.4535
TACC2						Ser2321	KTPEKLDNTPASPPRSPAEPNDIPIAKGTYT	4.6443		2.4535
SPTBN1						Ser2341	AQTLPTSVVTITSESSPGKREKDKEKDKEKR				0.3818
MAP1A						Ser2449	PQGCATEPRPHRGELSPSFLNPPLPPSIDDR	0.97483	2.8003		0.75925
MAP1A						Ser2451	GCATEPRPHRGELSPSFLNPPLPPSIDDRDL	0.50446	0.75018		0.39883
SRRM2						Ser2581	SSLPVQPEVALKRVPSPTPAPKEAVREGRPP	2.5584	1.4785	2.6286	1.2006
DSP						Ser2597	FSSSRHESVSKISTISSVRNLTIRSSSFSDT	5.0197
DSP						Ser2598	SSSRHESVSKISTISSVRNLTIRSSSFSDTL	5.0197
SRRM2						Ser2692	SPRKPIDSLRDSRSLSYSPVERRRPSPQPSP	1.1346	0.3763	0.91556
SRRM2						Ser2694	RKPIDSLRDSRSLSYSPVERRRPSPQPSPRD	1.1346	0.3763	0.91556
AHNAK						Thr3716	KGPEVDIKGPKVDIDTPDINIEGSEGKFKGP	1.2337	0.7314		2.6134
MACF1						Ser3927	GSSPETLPSLLKRQGSFSEDVISHKGDLRFV	1.6286	3.7115		1.224
MACF1						Ser3929	SPETLPSLLKRQGSFSEDVISHKGDLRFVTI		2.6928		3.5833
PLEC						Ser4622	STKGYYSPYSVSGSGSTAGSRTGSRTGSRAG	0.5009	0.32967	1.0687
PLEC						Thr4623	TKGYYSPYSVSGSGSTAGSRTGSRTGSRAGS		0.30138	1.0772
AHNAK						Ser5731	KFNFSKPKGKGGVTGSPEASISGSKGDLKSS	0.41656	0.67952	0.43414	0.38712
AHNAK						Ser5739	GKGGVTGSPEASISGSKGDLKSSKASLGSLE	0.73929	0.61848		0.26604
AHNAK						Ser5762	KASLGSLEGEAEAEASSPKGKFSLFKSKKPR	0.61865		0.97695	0.24366
AHNAK						Ser5782	KFSLFKSKKPRHRSNSFSDEREFSGPSTPTG	1.3544	3.9562		0.86722
