# Supplementary material for: Quantitative Phosphoproteomics Reveals Cell Alignment and Mitochondrial Length Change under Cyclic Stretching in Lung Cells
Source: Int J Mol Sci. 2020 Jun 7;21(11):4074. doi: 10.3390/ijms21114074 (PMC7312583; doi:10.3390/ijms21114074)
Supplement: Supplementary file 1 [file ijms-21-04074-s001.zip › Supplementary/Table S3..xlsx]

## Sheet: Supplementary Table 3
Table S3 Significantly regulated phosphosites in A549 cell line
Protein	Phosphorylated residue	Peptide Sequence	Stretch 15 min/ Static	Stretch 30 min/ Static	Stretch 60 min/ Static	Stretch 24 hr/ Static
CACNA2D2	Thr7	_________MAVPARTCGASRPGPARTARPW				2.9909
MARCH8	Ser9	_______MSMPLHQISAIPSQDAISARVYRS		9.3333
MARCH8	Ser13	___MSMPLHQISAIPSQDAISARVYRSKTKE		9.3333
CDK2	Thr14		0.85335	0.92446	0.96295	0.46106
STMN1	Ser16	MASSDIQVKELEKRASGQAFELILSPRSKES	0.87736	0.69159	1.3383	0.48402
HIST1H1E	Thr18	ETAPAAPAAPAPAEKTPVKKKARKSAGAAKR	1.6087	1.2534	1.2355	0.44471
RRM2	Ser20	RVPLAPITDPQQLQLSPLKGLSLVDKENTPP	1.1839	0.94063	0.88771	0.45182
NCBP1	Ser22	SDENDGGQPHKRRKTSDANETEDHLESLICK	0.95426	1.932	1.5778	1.0615
ACACA	Ser25	PLELNQHSRFIIGSVSEDNSEDEISNLVKLD	1.9274	1.0233	1.0349	1.1526
MARCKS	Ser26	KGEAAAERPGEAAVASSPSKANGQENGHVKV	1.5615	0.15485		0.25734
DDB2	Ser26	KTSEIVLRPRNKRSRSPLELEPEAKKLCAKG	2.42	1.8663	1.0806	0.56009
CRNN	Thr26	IIEAFRRYARTEGNCTALTRGELKRLLEQEF	0.43915	0.87287	0.57093	1.8099
C12orf60	Ser28	IQAAKMFFFHVQDLASVINTLTELFSRSMNT		0.54039	0.47777
ACACA	Ser29	NQHSRFIIGSVSEDNSEDEISNLVKLDLLEE	1.001	1.0756	0.46622	1.6273
SEPT9	Ser30	RLRRLGDSSGPALKRSFEVEEVETPNSTPPR	1.4254	1.2582	1.3538	2.5984
EXOC4	Ser32	SKDPSGLLISVIRTLSTSDDVEDRENEKGRL		2.366
FDFT1	Ser35	RIGGKRKVMPKMDQDSLSSSLKTCYKYLNQT	1.6024	2.1115	2.1034
DCAF11	Thr36			0.12255
EBAG9	Ser36	FLKRLICRSGRGRKLSGDQITLPTTVDYSSV	1.1104		1.1918	1.928
STMN1	Ser38	ILSPRSKESVPEFPLSPPKKKDLSLEEIQKK	0.39773	0.69553	0.52292	0.3519
FDFT1	Ser38	GKRKVMPKMDQDSLSSSLKTCYKYLNQTSRS	1.6024	2.1115	2.1034
FDFT1	Ser39	KRKVMPKMDQDSLSSSLKTCYKYLNQTSRSF	1.6024	2.1115	2.1034
EIF3C	Ser39	CGSLVNGQPQYVMQVSAKDGQLLSTVVRTLA	0.88079	0.91292	0.75956	0.52041
MARCH3	Ser45	EELTKALEQKPDDAQYYCQRAYCHILLGNYC	0.29776	0.25795	0.19701
SUGT1	Tyr47	EELTKALEQKPDDAQYYCQRAYCHILLGNYC			2.4074
TUBA1C	Ser48		1.435		1.0355	0.38337
SUGT1	Tyr48	ELTKALEQKPDDAQYYCQRAYCHILLGNYCV			2.4074
CD2BP2	Ser49	SGGPGSRFKGKHSLDSDEEEDDDDGGSSKYD	2.3785	5.1572	1.9629
EMD	Ser49	YEKKIFEYETQRRRLSPPSSSAASSYSFSDL	0.8071		1.2543	2.2071
TRIM28	Ser50	APSAAASASASAAASSPAGGGAEALELLEHC	0.53011	0.57735	0.39348	0.84555
PWP1	Ser50	LIAEAKEKLQEEGGGSDEEETGSPSEDGMQS	0.51547	0.44054	0.61925
LIG1	Ser51	KAALKEWNGVVSESDSPVKRPGRKAARVLGS	0.6832	0.48534	0.89956	0.40745
PDAP1	Ser57	EGGDGAAGDPKKEKKSLDSDESEDEEDDYQQ	0.80944	0.36386	0.89726	1.1474
TPI1	Ser58	KFFVGGNWKMNGRKQSLGELIGTLNAAKVPA	1.004	0.69452	1.0763	1.9707
KPNA4	Ser60	LLKRRNVPHEDICEDSDIDGDYRVQNTSLEA	0.96997	0.8876	0.90937	0.52114
UNG	Thr60	AIPAKKAPAGQEEPGTPPSSPLSAEQLDRIQ	0.86026		1.0722	0.44685
PDAP1	Ser60	DGAAGDPKKEKKSLDSDESEDEEDDYQQKRK	1.93	0.93819	0.66076	1.1474
PLXDC1	Thr61	RRARESPGHVSEPDRTQLSQDLGGGTLAMDT				0.16351
TRIM16	Ser62		0.4544		2.0741
RRP8	Ser62	LEAASLSQHPPSLCISDSEEEEEERKKKCPK	0.68207	0.47489
KPNA2	Ser62	MLKRRNVSSFPDDATSPLQENRNNQGTVNWS	1.3472	1.0863	1.03	0.41571
ARPP19	Ser62		0.42606	0.25359		1.2569
HNRNPH1	Ser63	TREGRPSGEAFVELESEDEVKLALKKDRETM	1.386	2.0691	0.8888	1.2939
LBH	Ser63	PSDFDRCCKLKDRLPSIVVEPTEGEVESGEL	2.2115		2.0257
RRP8	Ser64	AASLSQHPPSLCISDSEEEEEERKKKCPKKA	0.68207	0.47489
PGM3	Ser64	RSKQTKSTIGVMVTASHNPEEDNGVKLVDPL	0.49749	0.768	0.76903
PLXDC1	Ser64	RESPGHVSEPDRTQLSQDLGGGTLAMDTLPD				0.16351
EIF2S2	Ser67	KDLEADEEDTRKKDASDDLDDLNFFNQKKKK		0.43553
NPM1	Ser70	DELHIVEAEAMNYEGSPIKVTLATLKMSVQP	0.91301	0.65556	0.50526
PLXDC1	Thr71	SEPDRTQLSQDLGGGTLAMDTLPDNRTRVVE				0.16351
DDX21	Ser71	KQVKKKAEPSEVDMNSPKSKKAKKKEEPSQN	0.48266	0.3977	0.37138
EFHD2	Ser74	LLRRADLNQGIGEPQSPSRRVFNPYTEFKEF	1.2062	0.80316	0.89125	0.41622
LIG1	Ser76	ARVLGSEGEEEDEALSPAKGQKPALDCSQVS	1.4694	1.2121	1.2234	0.48534
EFHD2	Ser76	RRADLNQGIGEPQSPSRRVFNPYTEFKEFSR	1.2661	1.0917	0.6873	0.33743
AKT1S1	Ser88	TAARPPAPPPAPQPPSPTPSPPRPTLAREDN	1.1446	1.5542	0.79359	0.52046
HN1	Ser88	GREDLESSGLQRRNSSEASSGDFLDLKGEGD	0.65919	0.49463	0.52824	0.7836
DDX3X	Ser90	RSDSRGKSSFFSDRGSGSRGRFDDRGRSDYD	0.23173	0.55221	0.38496
AKT1S1	Thr90	ARPPAPPPAPQPPSPTPSPPRPTLAREDNEE	1.0704	0.42989	0.94716	1.2376
TOMM70A	Ser91	GLKRNSERKTPEGRASPAPGSGHPEGPGAHL	0.62563	0.5136	0.42798
SSFA2	Ser92	KIAIWLKDCRTPLGASLDEQSSSTLKGVLVR				3.7363
AHNAK	Ser93	GHHTVGLKLHRKGDRSPEPGQTWTREVFSSC	2.7265	0.97323	2.2134	1.4379
GIGYF2	Ser93	PLALVPFTEEEQRNFSMSVNSAAVLRLTGRG	3.4249	1.9457	4.0225
KLHL36	Ser93	GMREAFQKEVELIGASYIGLKAVVDFLYGGE		0.23991
GIGYF2	Ser95	PLALVPFTEEEQRNFSMSVNSAAVLRLTGRG	3.4249	1.9457	4.0225
TOMM70A	Ser96	SERKTPEGRASPAPGSGHPEGPGAHLDMNSL	0.59101	0.5625	0.45513
HN1L	Ser97	QHLNPPGGKTSDIFGSPVTATSRLAHPNKPK	0.84951	0.94042	0.81326	0.5071
RPLP2	Ser102		0.87176	0.56192	0.44068	0.87648
HMGA1	Ser103	KKLEKEEEEGISQESSEEEQ___________	1.9035	0.90576	0.65643	0.95885
RPLP2	Ser105		0.71846	0.43339	0.50437	0.63122
GIGYF2	Thr105	RNFSMSVNSAAVLRLTGRGGGGTVVGAPRGR	3.4249	1.9457	4.0225
EIF2S2	Thr111	EGVKDLKIESDVQEPTEPEDDLDIMLGNKKK	0.50542
SGPP1	Thr114	PASPRRAGALRRNSLTGEEGQLARVSNWPLY	1.1847	1.0275	1.158	2.0459
PGM1	Thr115	SCIIRKIKAIGGIILTASHNPGGPNGDFGIK	0.76749	2.0628	1.015	2.4032
PEA15	Ser116	RIPSAKKYKDIIRQPSEEEIIKLAPPPKKA_	1.4543	1.4857	1.1381	2.1531
PGM1	Ser117	IIRKIKAIGGIILTASHNPGGPNGDFGIKFN		0.50314		2.5015
PDCD5	Ser119	EKTTTVKFNRRKVMDSDEDDDY_________	0.15002	0.065691	0.056406
EIF3B	Ser119	AAEGDGDKKGNAEGSSDEEGKLVIDEPAKEK	1.3359	2.0193	1.3422
NAP1L4	Ser125	AAEGDGDKKGNAEGSSDEEGKLVIDEPAKEK	0.82089	1.1895	1.0905	0.47432
EEF1D	Ser133	SSPGHRATAPQTQHVSPMRQVEPPAKKPATP	0.58793	0.47459	0.62918	0.49016
HDGF	Ser133	AAEGDGDKKGNAEGSSDEEGKLVIDEPAKEK	2.067	1.0673	1.7756	0.91004
EIF5B	Ser135	DSKSKKTAKPKVEMYSGSDDDDDFNKLPKKA	0.49377	0.41079	0.29315
AHNAK	Ser135	EYQRIYTTKIKPRLKSEDGVEGDLGETQSRT	1.6843	1.0016	1.0471	1.9148
EIF5B	Ser137	KSKKTAKPKVEMYSGSDDDDDFNKLPKKAKG	0.47759	0.43173	0.30046
KIAA1429	Ser138	AIYGSVDRVISHDRDSPPPPPPPPPPPQPQP	1.6528	1.8699	1.2572	1.0381
NUDC	Ser139	DAENHEAQLKNGSLDSPGKQDTEEDEEEDEK	0.60398	0.55825		0.35564
ABCF1	Ser140	KTKGGNVFAALIQDQSEEEEEEEKHPPKPAK	1.1925	0.55145	0.25435	0.33763
LIG1	Ser141	KQLPKRTIQEVLEEQSEDEDREAKRKKEEEE	1.4074	0.92476	1.0484	0.49175
DPF2	Ser142	PLEKRGAPDPRVDDDSLGEFPVTNSRARKRI				0.39931
PITRM1	Thr144	RSLSTFMNAFTASDYTLYPFSTQNPKDFQNL				6.3428
SCAF4	Ser154	SNAAPVAENVTNNEGSPPPPVKVSSEPPTQA	0.82023		0.47834
ACTN4	Ser159		0.37664		0.66401	0.2039
EIF5B	Ser164	KAKGKAQKSNKKWDGSEEDEDNSKKIKERSR	1.5042	1.5409	2.4367	1.1478
TPD52L2	Ser166	ISRKLGDMRNSATFKSFEDRVGTIKSKVVGD	1.1273	1.7859	1.2564	3.4637
RPRD1B	Ser166	QQIQEEEDDDYPGSYSPQDPSAGPLLTEELI	3.0897	0.54989	0.31016
SIPA1L3	Ser172	RSPGRAFLPLRHRSSSEITLSECDAEDAGEP	0.84401	1.8842	0.79151
PCBP1	Ser173	CVKQICLVMLETLSQSPQGRVMTIPYQPMPA	0.7254	0.51143	0.77838
PGRMC1	Thr178	KYHHVGKLLKEGEEPTVYSDEEEPKDESARK	0.56651		0.52015	10.152
RFX6	Thr178	AATFGKTIRQKFPLLTTRRLGTRGHSKYHYY			30.771	6.411
RFX6	Thr179	ATFGKTIRQKFPLLTTRRLGTRGHSKYHYYG			30.771	6.411
KHSRP	Ser181	QINKIQQDSGCKVQISPDSGGLPERSVSLTG				1.9054
NUCKS1	Ser181	EKKMPKPRLKATVTPSPVKGKGKVGRPTASK	1.1817	2.701	5.1739
SPAG9	Ser183	HNYMEHLERTKLHQLSGSDQLESTAHSRIRK	0.94393			0.42241
LIG1	Thr183	EVATEKEGEDGDQPTTPPKPLKTSKAETPTE				0.3172
RFX6	Thr184	TIRQKFPLLTTRRLGTRGHSKYHYYGIGIKE			30.771	6.411
DDX42	Ser185	AGVVQEEEEDNLEYDSDGNPIAPTKKIIDPL	0.28162	0.23659	0.17665
MAPK1	Tyr187	RVADPDHDHTGFLTEYVATRWYRAPEIMLNS	0.88748	1.3405	1.249	2.6977
CD2BP2	Ser195	ARGGGKGRKGPGQPSSPQRLDRLSGLADQMV	0.89451	1.231	0.45786	0.65497
LIG1	Thr195	QPTTPPKPLKTSKAETPTESVSEPEVATKQE	0.4193	0.39325	0.34779
PBDC1	Ser197	GEEENTKNGGEKGADSGEEKEEGINREDKTD	2.1889	2.0349	1.8861	1.1226
SRSF1	Ser199	EGETAYIRVKVDGPRSPSYGRSRSRSRSRSR	1.321	0.40508	0.45635
CHMP3	Ser200	TDALPEPEPPGAMAASEDEEEEEEALEAMQS	0.26889	0.27899	0.30109
TRA2B	Thr201	GRRIRVDFSITKRPHTPTPGIYMGRPTYGSS	0.50705	0.38951	0.5844
SRSF1	Ser201	ETAYIRVKVDGPRSPSYGRSRSRSRSRSRSR	0.37262	0.36141	0.26899
NCKAP1	Ser202	NPLKKMMEEFVPHSKSLSDALISLQMVYPRR		0.35893
TRA2B	Thr203	RIRVDFSITKRPHTPTPGIYMGRPTYGSSRR	0.50436	0.45969	0.49295
AKT1S1	Ser203	VPVWGFKEKRTEARSSDEENGPPSSPDLDRI	1.482	1.1262	1.9769
UTP18	Thr204	AMGGVPAWAETTKRKTSSDDESEEDEDDLLQ	1.4158		2.1996	2.6122
UTP18	Ser206	GGVPAWAETTKRKTSSDDESEEDEDDLLQRT	2.0318	1.8133	1.5757
SRSF9	Tyr214	SRGRDSPYQSRGSPHYFSPFRPY________		0.84007	0.67036	2.0682
BPTF	Ser216	SSTPGRRKPRVHRPRSPILEEKDIPPLEFPK	1.7943	1.8609	2.0097
SNRNP200	Ser225	EEGDEDVYGEVREEASDDDMEGDEAVVRCTL	0.33224		0.55528
PPP4R2	Ser226	NHSDSSTSESEVSSVSPLKNKHPDEDAVEAE	1.3692	1.2494	0.99772	0.4214
MSH6	Ser227	TTYVTDKSEEDNEIESEEEVQPKTQGSRRSS	0.348	0.32955	0.3798
ABCF1	Ser228	PPKQGKEKAKKAEQGSEEEGEGEEEEEEGGE	1.415	1.8748	1.0496	0.77657
UBL7	Ser230	SSYRDMPGGFLFEGLSDDEDDFHPNTRSTPS		1.1668	1.9747
HSP90AA1	Ser231	YPITLFVEKERDKEVSDDEAEEKEDKEEEKE	0.86471	1.5365	0.53783	0.15737
GIGYF2	Ser236	RLAGSRRDGERWRPHSPDGPRSAGWREHMER	2.025	0.81637	0.85817
SCAF1	Ser239	RFDIYDPFHPTDEAYSPPPAPEQKYDPFEPT	0.77484	0.95338	0.46542
LIG3	Ser241	FSGFSAKPNNSGEAPSSPTPKRSLSSSKCDP	0.44649	0.6935	1.2507	0.64666
THRAP3	Ser248	ASRASAVSELSPRERSPALKSPLQSVVVRRR	0.53245	0.35942	0.9388	0.65866
PSMA3	Ser250	EAEKYAKESLKEEDESDDDNM__________	0.32952	0.17302	0.21197
TMX1	Ser253	EQEADEEDVSEEEAESKEGTNKDFPQNAIRQ	1.3364	0.69924	2.6579
LARP7	Thr257	DTSNTSISKMKRSRPTSEGSDIESTEPQKQC	2.2744	1.3709	2.8843
LARP7	Ser258	TSNTSISKMKRSRPTSEGSDIESTEPQKQCS	2.1011	1.3709
HNRNPA2B1	Ser259	YNGYGGGPGGGNFGGSPGYGGGRGGYGGGGP			0.39846
HNRNPC	Ser260	DETNVKMESEGGADDSAEEGDLLDDDDNEDR			0.16045
LARP7	Ser261	TSISKMKRSRPTSEGSDIESTEPQKQCSKKK	2.194	1.157	2.5439
EFCAB12	Thr261	SLGKHNTITMDILANTYKQWSMAQQRSSLAT		0.15042
HSP90AA1	Ser263	EEKESEDKPEIEDVGSDEEEEKKDGDKKKKK	0.7837	0.8509	0.64805	0.30991
TRA2B	Ser266	LEPQAEVFTKEENPESDGEPVVEDGTSVKTL	2.3866	0.69777	1.0868
GOLGA4	Ser266	SPAPAPKFSPVTPKFTPVASKFSPGAPGGSG	0.50552	0.60087	0.42634
ZYX	Thr274	KRKNLAKTGVTSTSDSEEEGDDQEGEKKRKG				0.4406
PSIP1	Ser275	KRKNLAKTGVTSTSDSEEEGDDQEGEKKRKG	1.5397	0.32224	0.49738
OXNAD1	Thr278	GRITEKEIRDHISKETLFYICGPPPMTDFFS	0.30199
MAP4	Ser280	ALATKTEVALAKDMESPTKLDVTLAKDMQPS	0.42249	0.58105
ZYX	Ser281	FSPVTPKFTPVASKFSPGAPGGSGSQPNQKL	0.54529	0.49027	0.38762	0.41222
MAP4	Thr282	ATKTEVALAKDMESPTKLDVTLAKDMQPSME	0.58701	0.47738	0.64691	0.63947
ABCC2	Ser283	NSGARLPGLNKNQSQSQDALVLEDVEKKKKK				2.4401
CD3EAP	Ser285	KQEQINTEPLEDTVLSPTKKRKRQKGTEGME	0.97365		1.0059	0.44707
TMX2	Ser288	NIPEEQPVASTPTTVSDGENKKDK_______				0.36392
OXNAD1	Thr289	ISKETLFYICGPPPMTDFFSKQLENNHVPKE	0.30199
PDHA2	Ser293		0.78052	0.47498	0.49543
IL17REL	Thr300	PFEQRRFPTPPTSRCTCVTGGSHSSLPANAH	4.0537	2.3189	3.3173
EXOSC9	Ser306	QRITAFKMEKAPIDTSDVEEKAEEIIAEAEP	0.47461	0.52875	0.40237
CAP1	Ser308	VRSGPKPFSAPKPQTSPSPKRATKKEPAVLE	0.85389	0.87476	0.99461	2.071
YTHDC1	Ser308	GSDEKKKERKRARGISPIVFDRSGSSASESY	0.91476	0.47742	0.57022	1.2358
TRIP12	Ser312	AKLASLRKSTKKRSESPPAELPSLRRSTRQK	1.0608		2.1033	0.85607
MLPH	Thr313	IRNEQLPLQYLADVDTSDEESIRAHVMASHH	1.0536			2.5804
MLPH	Ser314	RNEQLPLQYLADVDTSDEESIRAHVMASHHS	1.0536			2.5804
GJC1	Thr318	ELSNAKIAYKQNKANTAQEQQYGSHEENLPA		0.10084
PXN	Ser322	QDEGGFMAQGKTGSSSPPGGPPKPGSQLDSM	0.81601		0.39451
GJC1	Ser326	YKQNKANTAQEQQYGSHEENLPADLEALQRE		0.10084
CCNY	Ser326	DKYKDLRRSARKRSASADNLTLPRWSPAIIS	0.86054	1.2787	0.90056	2.2101
ERN2	Ser333	APADGPTTDEVTLQVSGEREGSPSTAVRYPS			0.1843
ZC3HC1	Ser344	SQDATFSPGSEQAEKSPGPIVSRTRSWDSSS		2.1071
PNN	Ser347	EEAGEEEEKEIAIVHSDAEKEQEEEEQKQEM	0.15501	0.27674	0.10018
OSBP	Ser351	VGSGKDQCCSGKGDMSDEDDENEFFDAPEII	0.29358
PPIG	Ser356	YRTPSRSRSRDRFRRSETPPHWRQEMQRAQR	1.1157	1.0493	1.9935
RSL1D1	Thr358	HGKKKRGRGKAQVKATNESEDEIPQLVPIGK	0.80882	0.44182	0.72719	2.3461
PPIG	Thr358	TPSRSRSRDRFRRSETPPHWRQEMQRAQRMR	1.1157	1.0493	1.9935
VPS4A	Ser359		0.82153	0.8333	1.0003	1.8483
TRAM1	Ser365	TENGVNGTLTSNVADSPRNKKEKSS______	0.34611	0.40462	0.26218
AHNAK2	Ser365	VGRAGVLEELGPWGDSLEETGAATGSRREER	3.2237
NDRG1	Thr366	RSRSHTSEGTRSRSHTSEGAHLDITPNSGAA	1.4817	0.26459	1.0903
ZBTB25	Thr370	GHKFPRKSQLLEHMYTHKGKSYRYNRCQRFG	2.0669	1.6887	1.4804
THRAP3	Ser379	QTNTDKEKIKEKGSFSDTGLGDGKMKSDSFA	0.88628		0.90366	0.45085
AKAP12	Ser381	HEPRLSAEYEKVELPSEEQVSGSQGPSEEKP	0.30165		0.62219
TCOF1	Ser381	GKTSQVGAASAPAKESPRKGAAPAPPGKTGP	0.97706	4.1674	0.82611	0.91142
C1orf106	Thr386	HVVPIRGVPGQWQGRTSAPATPEIQGRRGQS		0.26059
BLK	Ser387	LCCKIADFGLARIIDSEYTAQEGAKFPIKWT			1.8766	0.52765
C1orf106	Ser387	VVPIRGVPGQWQGRTSAPATPEIQGRRGQSQ		0.26059
C1orf106	Thr391	RGVPGQWQGRTSAPATPEIQGRRGQSQSLRV		0.26059
ARHGEF26	Ser392	AVLYQNYKEKALDIDSDEESEPKEQKSDEKI				0.47449
HDAC1	Ser393	GVQMQAIPEDAIPEESGDEDEDDPDKRISIC			0.44497
HDAC2	Ser394	GVQMQAIPEDAVHEDSGDEDGEDPDKRISIR			0.27458
FOXK2	Ser398	HSSGAQTPESLSREGSPAPLEPEPGAAQPKL	0.70369	0.38785	0.54607
CTTN	Thr399	QEEARRKLEEQARAKTQTPPVSPAPQPTEER	0.98478	3.0847	1.599	5.5602
MISP	Ser400	PQPGLRRALSSDSILSPAPDARAADPAPEVR				0.48573
WDR44	Ser403	IMRRTKEYVSNDAAQSDDEEKLQSQPTDTDG	2.38	1.8195	2.0048	2.5094
UTP14A	Ser405	QEDPEQLPELEAHGVSESEGEERPVAEEEIL	0.50722	0.98843	0.79418	1.2599
UTP14A	Ser407	DPEQLPELEAHGVSESEGEERPVAEEEILLR	0.50722	0.98843	0.79418	1.2599
HDAC2	Ser422	SIRASDKRIACDEEFSDSEDEGEGGRRNVAD	2.2564	1.8917	3.7356
HDAC2	Ser424	RASDKRIACDEEFSDSEDEGEGGRRNVADHK	2.2564	1.8917	3.7356
VIM	Ser430	LPNFSSLNLRETNLDSLPLVDTHSKRTLLIK	1.2009	2.1243	0.98709	1.0874
RIC8A	Ser436	AARGLMAGGRPEGQYSEDEDTDTDEYKEAKA	0.3193		0.25375
CIT	Ser440	LGILGRSESVVSGLDSPAKTSSMEKKLLIKS				0.4382
RIC8A	Thr441	MAGGRPEGQYSEDEDTDTDEYKEAKASINPV	0.3193		0.21642
SSRP1	Ser444	GLKEGMNPSYDEYADSDEDQHDAYLERMKEE	0.28566		0.27511
PPP1R12A	Ser445	DESPATWRLGLRKTGSYGALAEITASKEGQK	1.9091	0.92201	0.80834
EIF4B	Ser445	STTSSRNARRRESEKSLENETLNKEEDCHSP	0.10522	0.1989
NMD3	Thr470	NVNIYRDSAIPVESDTDDEGAPRISLAEMLE	0.46793	0.75327	0.7615	1.3634
ACIN1	Ser478	ELLVSQHTVQLVGGLSPLSSPSDTKAESPAE	0.63364	0.39911	1.116
DNAJC1	Ser479	RAKRQKDFDIAEQNESSDEESLRKERARSAE	2.0311	2.2439	2.6237	1.2589
DNAJC1	Ser480	AKRQKDFDIAEQNESSDEESLRKERARSAEE	2.0311	2.2439	2.6237	1.2589
RAP1GAP	Ser484	DLAKAAGISLIVPGKSPTRKKSGPFGSRRSS	1.8827	1.2159	1.112	2.2336
HTATSF1	Ser498	KESEEGNPVRGSEEDSPKKESKKKTLKNDCE	2.1528	1.6782	1.3378	0.71971
XRN2	Ser499	GSPSPLGGIKRKAEDSDSEPEPEDNVRLWEA	2.938	1.3705	1.6175	1.657
PPP1R12A	Ser507	TRLAYVAPTIPRRLASTSDIEEKENRDSSSL	1.8847		1.1111	1.337
DPYSL2	Thr509	VPRGLYDGPVCEVSVTPKTVTPASSAKTSPA			0.49953
WAC	Ser511	QQPVTADKQQGHEPVSPRSLQRSSSQRSPSP	0.84026	0.42529	0.40393
BCLAF1	Ser512	PEQVKSEKLKDLFDYSPPLHKNLDAREKSTF	0.89057	0.59655	0.46063
DPYSL2	Ser522	SVTPKTVTPASSAKTSPAKQQAPPVRNLHQS	0.94962	0.19427	0.50118
TMEM87A	Ser540	VPSSVTDVALPALLDSDEERMITHFERSKME	2.9423
TJAP1	Ser545	RSPKRMGVHHLHRKDSLTQAQEQGNLLN___				2.1762
IRF2BPL	Ser547	PSGRGAAASLRKRKASPEPPDSAEGALKLGE	1.9039	1.1082	1.036	1.0965
HAUS6	Ser552	QDHLVEEVARAVLSDSPQLSEGKEIKLEELI				0.46881
CANX	Ser554	QDHLVEEVARAVLSDSPQLSEGKEIKLEELI	1.1029	2.3647	1.2145	1.0402
MTMR12	Ser564	KGQRKGMRFKHQRQLSLPLTQSKSSPKRGFF	2.4753		0.73685
CTPS1	Ser575	RLSPRDTYSDRSGSSSPDSEITELKFPSINH	0.91079	1.0606	0.75904	0.50642
KLC2	Ser582	GTPQEPPNPRMKRASSLNFLNKSVEEPTQPG	0.64791	0.48769	0.54838	1.5262
MKI67	Ser584	VEVKAQSLVISPPAPSPRKTPVASDQRRRSC	0.99332		0.99525	0.5095
PTPN12	Ser588	TTQVETPDLVDHDNTSPLFRTPLSFTNPLHS	1.3481	0.80509	0.90022	2.0161
ARHGAP12	Ser592	QAVETDEGIEEEIPDSPGIEKHDKEKEQKDP			0.90268	2.1986
ATRX	Ser594	TAKVTKELYVKLTPVSLSNSPIKGADCQEVP				0.46463
MATR3	Ser598	GIDLLKKDKSRKRSYSPDGKESPSDKKSKTD	0.78639	0.51145	0.45275
RSF1	Ser604	EKSKKTFLDKDAQRLSPIPEEVPKSTLESEK	0.70417	2.4525	1.5524	0.99612
UBAP2L	Ser605	PLYEQRSTQTRRYPSSISSSPQKDLTQAKNG	2.3986		2.1439
UBAP2L	Ser608	EQRSTQTRRYPSSISSSPQKDLTQAKNGFSS	2.1071	1.266	1.0367
MAP1B	Ser614	KPSVTEKEVPSKEEPSPVKAEVAEKQATDVK	1.0197	1.3698	1.0806	0.42779
AKAP12	Ser629	KKMVTPKKRVRRPSESDKEDELDKVKSATLS	0.99236	1.0715	2.2107
NUMB	Ser634	QWAALENKSKQRTNPSPTNPFSSDLQKTFEI				0.37373
BMS1	Ser639	SSGQKLGPQNFIDETSDIENLLKEEEDYKEE			0.43053
HTATSF1	Ser642	KEEEEDTYEKVFDDESDEKEDEEYADEKGLE	1.1464	2.0136	0.91256	0.97678
FBXW7	Thr645	LQFNKNFVITSSDDGTVKLWDLKTGEFIRNL		3.3512	2.0615
MAP1S	Ser657	ESHRSPAEGSERLSLSPLRGGEAGPDASPTV	0.53141	0.96075	0.49392	1.3515
TNS3	Ser660	RGVGSGPHPPDTQQPSPSKAFKPRFPGDQVV	0.7598	0.8244	0.90853	0.40052
MCM3	Ser672	VLEKEKKRKKRSEDESETEDEEEKSQEDQEQ	2.2922
MCM3	Thr674	EKEKKRKKRSEDESETEDEEEKSQEDQEQKR	2.2922
TBC1D15	Ser675	SNALPTLSASGARNDSPTQIPVSSDVCRLTP				0.48154
HTATSF1	Ser676	KKAEEGDADEKLFEESDDKEDEDADGKEVED	1.318	1.0506	1.161	0.26302
DSG2	Ser680	EDKVVPSFLPVDQGGSLVGRNGVGGMAKEAT	1.1434		2.2428	0.78084
PPIG	Ser687	NSSNNSREKKADRDQSPFSKIKQSSQDNELK	1.8042	1.7136	2.5891
CSTF3	Ser691	SNAVLTKAVKRPNEDSDEDEEKGAVVPPVHD	0.39062	0.3136	0.24752
TNS3	Ser698	STGPSPGSPTLDIDQSIEQLNRLILELDPTF	0.49786		0.94321
HTATSF1	Ser702	KEVEDADEKLFEDDDSNEKLFDEEEDSSEKL	1.0991	1.1324	0.90383	0.25788
MCM3	Ser711	QPDAKDGDSYDPYDFSDTEEEMPQVHTPKTA	0.52608	0.46817	0.53308
USP8	Ser718	PAERDREPSKLKRSYSSPDITQAIQEEEKRK			0.17423
GRIN3B	Thr724	SFPDMHAHMRRHSAPTTPRGVAMLTSDPPKL	0.018513
EDC4	Ser725	ELQEVEPLGLPQASPSRTRSPDVISSASTAL	0.96003	0.54693	0.8748	2.0428
SPAG9	Ser730	DVAGLDTEGSKQRSASQSSLDKLDQELKEQQ	1.7072	2.8163	3.0211	1.2851
POP1	Ser730	WESRVQAYEEPSVASSPNGKESDLRRSEVPC	0.75432	0.41173	0.6462	1.268
SPAG9	Ser732	AGLDTEGSKQRSASQSSLDKLDQELKEQQKE	1.9286	2.2807	1.5542	1.3142
SPAG9	Ser733	GLDTEGSKQRSASQSSLDKLDQELKEQQKEL	1.9286	2.2807	1.5542	1.5378
RBM10	Ser733	SDDRPSPPRGLVAAYSGESDSEEEQERGGPE		1.8527
RBM10	Ser736	RPSPPRGLVAAYSGESDSEEEQERGGPEREE	1.0188	1.8527	0.87888
SSFA2	Ser739	RYLFAKAGYPLRRSQSLPTTLLSPVRVVSSV	1.6645		2.1329	1.6031
WDR75	Thr798	DEENDFTEKVQDTSNTGLGEDIIHQLSKSEE	1.4506		1.0111	0.51266
DDX46	Ser804	NERKKLQKAALGLQDSDDEDAAVDIDEQIES	0.75457	0.42778	0.72688
SEMA4B	Ser825	VEVSPVCPRPRVRLGSEIRDSVV________	2.9021	1.7658	1.7803	0.71127
TNKS1BP1	Tyr897	SLGDWEFGKRDSLGAYASQDANEQGQDLGKR	0.46183	0.62988	0.38335
TCOF1	Ser906	GKTHQIRAALAPAKESPRKGAAPTPPGKTGP	1.6601	2.4859	0.81253	0.67621
MAP1B	Ser937	DIEKFEDEGAGFEESSETGDYEEKAETEEAE	0.24938	2.0797	0.22823
MAP1B	Ser937	DIEKFEDEGAGFEESSETGDYEEKAETEEAE	0.24938	2.0797	0.22823
SMC2	Thr992	EKLGRNVNMRAMNVLTEAEERYNDLMKKKRI				0.29798
MAP1B	Ser1016	EEDMDEAIEKGEAEQSEEEADEEDKAEDARE	0.35685	0.50149	0.4247
DDX46	Thr1023	LIKEELIRLQNSYQPTNKGRYKVL_______				0.43518
RBL1	Ser1041	QRTKKRVIAIDSDAESPAKRVCQENDDVLLK				0.30929
SRRM2	Ser1103	SKSQTSPKGGRSRSSSPVTELASRSPIRQDR	0.53795	0.43697	0.69122	0.84598
TOP2A	Ser1106	KEAQQKVPDEEENEESDNEKETEKSDSVTDS	1.016	0.79471	0.63449	0.38714
CACNA1A	Thr1148	SNPGPPKTPENSLIVTNPSGTQTNSAKTARK				6.0838
CACNA1A	Ser1151	GPPKTPENSLIVTNPSGTQTNSAKTARKPDH				6.0838
CACNA1A	Thr1153	PKTPENSLIVTNPSGTQTNSAKTARKPDHTT				6.0838
TNS3	Ser1154	PDFSKASEAASPLPDSPGDKLVIVKFVQDTS				0.3907
TIMELESS	Ser1173	KEPLKAAPKKRQLLDSDEEQEEDEGRNRAPE	1.0745	1.5351	1.2781	0.43885
ATP2B1	Ser1193	SIHNFMTHPEFRIEDSEPHIPLIDDTDAEDD	1.5255	2.6753	2.4395	0.95485
SIGLEC1	Thr1216	AQLALSHAGRLLASSTAASVPNTLRLELRGP				6.5507
KIF4A	Ser1225			0.97285		0.35995
MAP1B	Ser1252	LDIKDSISAVSSEKVSPSKSPSLSPSPPSPL	1.5831	1.3204	0.37547	0.73623
MAP1B	Ser1260	AVSSEKVSPSKSPSLSPSPPSPLEKTPLGER	1.357	1.5769	1.473	2.8296
ZC3H4	Ser1269	TLFGTVKQTPKTGSGSPFAGNSPAREGEQDA	1.2218		1.9986	1.1409
ZC3H4	Ser1275	KQTPKTGSGSPFAGNSPAREGEQDAASLKDV	1.0562	2.0395	1.2405	0.90826
PDS5B	Ser1283	KRLKEDILENEDEQNSPPKKGKRGRPPKPLG	1.3725	1.0438	0.90429	0.34355
MAP1B	Ser1298	PNEIKVSAEAEVAPVSPEVTQEVVEEHCASP	0.97225	1.136	0.95444	1.9304
SRRM2	Ser1318	SSWGGPHFSPEHKELSNSPLRENSFGSPLEF	0.47865		0.89603	1.1126
RBBP6	Ser1328	MIQVPQSKWDKDDFESEEEDVKSTQPISSVG	0.48323	0.35505
RSF1	Ser1345	LPSEQESTKKPYRIESDEEEDFENVGKVGSP	0.75328	0.46063	0.7183
TOP2A	Ser1377	PKLSNKELKPQKSVVSDLEADDVKGSVPLSS	1.0088	0.88398	0.83847	0.34983
NCAPD3	Ser1384	RSRSLGVLPFTLNSGSPEKTCSQVSSYSLEQ	1.7977	2.1576	1.7383
NCOR2	Thr1391	EDYLRREAKLLKREGTPPPPPPSRDLTEAYK				0.51476
TOP2A	Ser1393	DLEADDVKGSVPLSSSPPATHFPDETEITNP	1.3422	1.1239	0.9993	0.37484
TOP2A	Thr1397	DDVKGSVPLSSSPPATHFPDETEITNPVPKK	0.98144		1.2131	0.36442
TP53BP1	Ser1430	AVPGPLGIEDISPNLSPDDKSFSRVVPRVPD	1.119	1.4749	0.73234	0.52069
PLEC	Ser1435	ELQLVTYKAQLEPVASPAKKPKVQSGSESVI	1.0733	1.1164	0.8049	0.51797
MAP1B	Thr1503	PALALDERKLGDVSPTQIDVSQFGSFKEDTK	0.89913	1.1124	1.4921	2.4724
TP53BP1	Ser1678	VLSGKRKLITSEEERSPAKRGRKSATVKPGA				0.30999
MAP1B	Ser1782	SEKVQSLEGEKLSPKSDISPLTPRESSPLYS	0.89205	1.1622	0.49563
MAP1B	Thr1788	LEGEKLSPKSDISPLTPRESSPLYSPTFSDS	0.925	1.1622	0.49563
MYH9	Ser1943	FVVPRRMARKGAGDGSDEEVDGKADGAEAKP	1.1148	1.0315	1.3707	0.5217
NUMA1	Thr2000	QQRKRVSLEPHQGPGTPESKKATSCFPRPMT	0.98161	0.62332	0.74238	0.37351
WNK1	Ser2012	EKPELSEPSHLNGPSSDPEAAFLSRDVDDGS	0.46837	0.745
NACA	Ser2029	SNIQENTQTPTVQEESEEEEVDETGVEVKDI	1.7736	2.1428	1.378	0.57851
SRRM2	Thr2104	RSATPPATRNHSGSRTPPVALNSSRMSCFSR	1.2939	1.9283	1.2582	0.89633
SPTBN1	Ser2164	EMVNGATEQRTSSKESSPIPSPTSDRKAKTA	0.32904	0.94856	0.19239
USP24	Thr2565	TSTGKTFQRTISAQDTLAYATALLNEKEQSG	2.3463	1.8788		1.185
SYNE2	Thr2589	LGNLKIKWENLSNHVTDMDKKLLESQIKQLE	0.41931		0.37595
AHNAK	Thr3716	KGPEVDIKGPKVDIDTPDINIEGSEGKFKGP				0.49351
HUWE1	Ser3919	RESQLAHIKDEPPPLSPAPLTPATPSSLDPF	2.1357
HUWE1	Thr3924	AHIKDEPPPLSPAPLTPATPSSLDPFFSREP	2.1357
MACF1	Ser3929	SPETLPSLLKRQGSFSEDVISHKGDLRFVTI	1.4412	1.372	0.99497	1.8623
AHNAK	Ser4993	PKFGFGAKSPKADIKSPSLDVTVPEAELNLE	2.8272		1.819
AHNAK	Ser5400	VSVGAPDLSLEASEGSIKLPKMKLPQFGIST	2.4906	1.1252	1.8489
AHNAK	Ser5762	KASLGSLEGEAEAEASSPKGKFSLFKSKKPR	0.50806	0.71603	0.90121	1.527
MACF1	Thr6715	LMDAHKVFQKELGKRTGTVQVLKRSGRELIE	18.719
MACF1	Thr6717	DAHKVFQKELGKRTGTVQVLKRSGRELIENS	18.719
